# Supplementary material for: Supplementation with Animal- and Plant-Derived Proteins Modulates the Structure and Predicted Metabolic Potential of the Gut Microbiota in Elite Football Players
Source: Nutrients. 2026 Feb 26;18(5):768. doi: 10.3390/nu18050768 (PMC12986899; doi:10.3390/nu18050768)
Supplement: Supplementary file 1 [file nutrients-18-00768-s001.zip › Table S1.xlsx]

## Sheet: Sheet1
Kruskal–Wallis H statistics and corresponding effect sizes (η²(H)) for between-group comparisons.
	WPC	RPI	PPI	MIX
	kcal: H=1.5814, η²(H)=0	kcal: H = 4.812, η²(H) = 0.104	kcal: H = 1.962, η²(H) = 0.000	kcal: H = 3.947, η²(H) = 0.130
	protein: H=0.3531, η²(H)=0	protein: H = 5.274, η²(H) = 0.121	protein: H = 2.744, η²(H) = 0.034	protein: H = 3.214, η²(H) = 0.081
	fat: H=2.8927, η²(H)=0.0406	fat: H = 3.466, η²(H) = 0.060	fat: H = 3.118, η²(H) = 0.050	fat: H = 2.876, η²(H) = 0.058
	carbohydrate: H=0.0313, η²(H)=0	carbohydrate: H = 2.119, η²(H) = 0.033	carbohydrate: H = 2.087, η²(H) = 0.004	carbohydrate: H = 3.102, η²(H) = 0.073
	sugar: H=0.2242, η²(H)=0	sugar: H = 1.842, η²(H) = 0.026	sugar: H = 1.533, η²(H) = 0.000	sugar: H = 2.664, η²(H) = 0.044
	fiber: H=0.9176, η²(H)=0	fiber: H = 2.954, η²(H) = 0.053	fiber: H = 2.409, η²(H) = 0.018	fiber: H = 1.989, η²(H) = 0.000
H – Kruskal–Wallis test statistic.
η²(H) – effect size calculated for the Kruskal–Wallis test, representing the proportion of variance in the ranked dependent variable attributable to between-group differences.
df – degrees of freedom (number of groups − 1), where applicable.
Each row corresponds to a separate variable analyzed. Statistical comparisons were performed independently for each time point where applicable. P-values are reported in the main manuscript.
